# Supplementary material for: Twitter social bots: The 2019 Spanish general election data
Source: Data Brief. 2020 Jul 21;32:106047. doi: 10.1016/j.dib.2020.106047 (PMC7394856; doi:10.1016/j.dib.2020.106047)
Supplement: Supplementary file 1 [file mmc1.xml]

<?xml version="1.0" encoding="utf-8" standalone="no"?>
<data>
  <datasets>
    <author>academia@zagomattia.it;mattia.zago@um.es</author>
    <type>1</type>
    <dataset>
      <name>Spotting political social bots in Twitter: a dataset for the 2019 Spanish general election</name>
      <caption />
      <description>While social media has been proved as an exceptionally useful tool to interact with other people and massively and quickly spread helpful information, its great potential has been ill-intentionally leveraged as well to distort political elections and manipulate constituents. In the paper at hand, we analyzed the presence and behavior of social bots on Twitter in the context of the November 2019 Spanish general election. </description>
      <filetype>
        <name />
      </filetype>
      <filesize />
      <source>0</source>
      <sourcename>Original Data</sourcename>
      <access>
        <type>1</type>
        <name>Data available in data repository</name>
        <reponame>Mendeley Data</reponame>
        <PersistentId>10.17632/6cmyyxswyp</PersistentId>
        <deeplinkurl>https://data.mendeley.com/datasets/6cmyyxswyp</deeplinkurl>
      </access>
    </dataset>
  </datasets>
</data>
